# Supplementary material for: Decoding the Multi-Component Synergy of Fu Ling Yin Zi for Anti-Oxidative Stress Applications: Formulation Optimization, Molecular Docking, Cell-Based Validation, and 3D-Printed Dysphagia-Friendly Diets
Source: Foods. 2026 Jun 18;15(12):2206. doi: 10.3390/foods15122206 (PMC13297913; doi:10.3390/foods15122206)
Supplement: Supplementary file 1 [file foods-15-02206-s001.zip]

Archive with 1 entries (1 files):
- foods-4337497-supplementary.pdf
